# Supplementary material for: Ex vivo thyroid fine needle aspirations as an alternative for MALDI-MSI proteomic investigation: intra-patient comparison
Source: Anal Bioanal Chem. 2020 Dec 5;413(5):1259–66. doi: 10.1007/s00216-020-03088-4 (PMC7892726; doi:10.1007/s00216-020-03088-4)
Supplement: Supplementary file 2 — (XLSX 37 kb) [file 216_2020_3088_MOESM2_ESM.xlsx]

## Sheet: Foglio1
Supplementary Table 1: mass spectra comparison between real and ex-vivo ROIs of the same patients.
		Patient	Minimum	I° Quartile	Median	Mean	III° Quartile	Maximum	Standard Deviation	CV	n° of comparisons
	S4 cosine	250	1.67528	1.93788	2.02492	2.03379	2.15574	2.43475	0.177588	0.0873186	42
		290	0.68087	0.876071	0.992496	0.983916	1.09749	1.29956	0.14346	0.145806	104
		992	2.21096	2.87644	3.19398	3.07867	3.3273	3.58066	0.379226	0.123178	24
		995	2.23121	2.4856	2.62886	2.6024	2.72729	2.85982	0.173045	0.0664944	20
		1076	1.16895	1.66754	1.78159	1.77629	1.91628	2.32354	0.222173	0.125076	80
		1084	0.678794	0.810087	0.882557	0.868684	0.911485	1.03031	0.077587	0.0893156	39
		1126	0.921348	1.06062	1.20954	1.21287	1.32428	1.65864	0.180591	0.148896	55
		1147	1.88033	2.25179	2.36139	2.35755	2.49364	2.97061	0.199815	0.0847554	64
		1172	2.79	2.86007	2.89434	2.89571	2.92741	3.00106	0.0569247	0.0196583	11
		1187	0.438926	0.759138	0.833519	0.847046	0.932699	1.20019	0.154872	0.182837	54
		1188	1.17113	1.4608	1.56357	1.5988	1.77381	2.07532	0.225091	0.140787	54
		1283	1.28015	1.64678	1.768	1.77081	1.9106	2.18854	0.183863	0.10383	136
		1328	1.01438	1.44853	1.61443	1.607	1.77868	2.2105	0.264241	0.164431	60
	Fit	250	0.274194	0.309005	0.377778	0.371032	0.4125	0.511111	0.0625292	0.168528	42
		290	0.0540541	0.144895	0.217391	0.210009	0.266667	0.388889	0.0799358	0.380631	104
		992	0.590909	0.679688	0.769231	0.746765	0.791209	0.869565	0.0807187	0.108091	24
		995	0.580645	0.646584	0.677521	0.669873	0.703498	0.727273	0.0402827	0.0601348	20
		1076	0.162791	0.222222	0.255567	0.255488	0.285714	0.388889	0.0443575	0.173619	80
		1084	0.133333	0.157895	0.172414	0.184952	0.206897	0.275862	0.0346854	0.187537	39
		1126	0.12963	0.170213	0.209302	0.219628	0.269231	0.431373	0.0637643	0.290328	55
		1147	0.236842	0.324126	0.405828	0.405301	0.461782	0.642857	0.096703	0.238595	64
		1172	0.625	0.666667	0.666667	0.67803	0.708333	0.708333	0.0327602	0.0483168	11
		1187	0.0512821	0.143908	0.193548	0.182887	0.225605	0.272727	0.0512676	0.280324	54
		1188	0.2	0.294131	0.349294	0.364717	0.428571	0.612903	0.0904447	0.247986	54
		1283	0.130435	0.25	0.28233	0.286053	0.320757	0.473684	0.059533	0.208119	136
		1328	0.2	0.339615	0.372308	0.37765	0.436087	0.64	0.0873129	0.231201	60
	Retrofit	250	0.325	0.417151	0.467252	0.457022	0.5	0.606061	0.0678989	0.148568	42
		290	0.0444444	0.097561	0.138996	0.136302	0.166667	0.243902	0.0484931	0.355778	104
		992	0.464286	0.651099	0.764615	0.744528	0.835	0.916667	0.117618	0.157977	24
		995	0.361702	0.44898	0.489579	0.497734	0.564482	0.625	0.0742775	0.149231	20
		1076	0.214286	0.25641	0.295875	0.314262	0.350338	0.592593	0.0745256	0.237145	80
		1084	0.131579	0.157895	0.157895	0.164642	0.184211	0.210526	0.0215302	0.13077	39
		1126	0.2	0.258065	0.275	0.306873	0.333333	0.5	0.080987	0.263911	55
		1147	0.219512	0.344961	0.42455	0.431289	0.505435	0.695652	0.120092	0.27845	64
		1172	0.470588	0.508621	0.548387	0.53088	0.550056	0.586207	0.0357426	0.0673271	11
		1187	0.0588235	0.131579	0.176471	0.17688	0.205882	0.322581	0.0552835	0.312547	54
		1188	0.132075	0.222222	0.276596	0.269098	0.301887	0.444444	0.066835	0.248367	54
		1283	0.118644	0.208333	0.241379	0.244529	0.277778	0.382979	0.0529639	0.216596	136
		1328	0.0925926	0.147019	0.157895	0.161668	0.183673	0.246154	0.0342502	0.211856	60
	Cosine	250	0.402671	0.517453	0.577313	0.567442	0.617619	0.698747	0.0724761	0.127724	42
		290	0.040722	0.0598121	0.0724581	0.0757062	0.0854483	0.169729	0.0220354	0.291064	104
		992	0.589017	0.714309	0.885184	0.83074	0.937146	0.98053	0.135273	0.162834	24
		995	0.758116	0.789488	0.822063	0.836675	0.875533	0.940347	0.060825	0.0726986	20
		1076	0.171967	0.443029	0.516976	0.497301	0.586186	0.755818	0.136136	0.27375	80
		1084	0.126957	0.151107	0.161647	0.162119	0.172649	0.19995	0.0190368	0.117425	39
		1126	0.132395	0.180924	0.207346	0.210621	0.24145	0.31725	0.0420687	0.199737	55
		1147	0.691735	0.808732	0.845517	0.849849	0.891037	0.974395	0.062787	0.0738802	64
		1172	0.907435	0.924562	0.947069	0.94079	0.954637	0.969552	0.0211967	0.0225307	11
		1187	0.0633598	0.08556	0.106816	0.115607	0.137919	0.223354	0.0365315	0.315998	54
		1188	0.155835	0.187429	0.213912	0.266896	0.36627	0.472732	0.0972848	0.364505	54
		1283	0.328915	0.449654	0.498587	0.498524	0.541963	0.682453	0.0718952	0.144216	136
		1328	0.118046	0.511515	0.566621	0.560304	0.710904	0.794402	0.180987	0.323015	60
												Overall Overlap (%)
	Overlap	250	0.56532	0.596731	0.627618	0.638297	0.660293	0.777457	0.0510535	0.0799839	42	57
		290	0.43861	0.503812	0.563401	0.561899	0.604805	0.710666	0.0652269	0.116083	104	44
		992	0.566748	0.66747	0.778555	0.756641	0.819565	0.931496	0.101305	0.133888	24	78
		995	0.499498	0.572193	0.592677	0.59812	0.630079	0.699098	0.0561946	0.093952	20	60
		1076	0.561929	0.67985	0.717213	0.709243	0.752893	0.82121	0.0572072	0.0806596	80	65
		1084	0.258968	0.316544	0.358822	0.35697	0.409925	0.443367	0.056983	0.15963	39	34
		1126	0.383908	0.449325	0.478346	0.475751	0.50994	0.561606	0.0473263	0.099477	55	39
		1147	0.480164	0.561114	0.70379	0.671107	0.751954	0.828537	0.10179	0.151674	64	65
		1172	0.708847	0.730966	0.746372	0.746014	0.762493	0.773054	0.0211071	0.0282932	11	72
		1187	0.251228	0.359012	0.380673	0.371672	0.396773	0.443733	0.0431378	0.116064	54	32
		1188	0.640958	0.666938	0.686902	0.698093	0.721513	0.799816	0.0419457	0.0600862	54	65
		1283	0.603206	0.697991	0.743542	0.741703	0.775792	0.878446	0.0565824	0.0762872	136	70
		1328	0.463765	0.482264	0.504221	0.507379	0.52799	0.582514	0.0291893	0.0575295	60	51
