# Supplementary material for: Ex vivo thyroid fine needle aspirations as an alternative for MALDI-MSI proteomic investigation: intra-patient comparison
Source: Anal Bioanal Chem. 2020 Dec 5;413(5):1259–66. doi: 10.1007/s00216-020-03088-4 (PMC7892726; doi:10.1007/s00216-020-03088-4)
Supplement: Supplementary file 3 — (XLSX 14 kb) [file 216_2020_3088_MOESM3_ESM.xlsx]

## Sheet: Foglio1
Supplementary Table 2: Descriptive analysis of the mass spectra comparison between all the real ROIs of the same patients (real.real) and all the ex-vivo ROIs of the same patients (ex.ex).
			Minimum	I° Quartile	Median	Mean	III° Quartile	Maximum	Standard Deviation	CV	n° of comparisons
	S4 cosine	real.real	1.425	2.521	2.846	2.869	3.307	3.735	0.495	0.172534	473
		ex.ex	1.759	2.395	2.669	2.723	3.041	3.874	0.462	0.169666	495
	Fit	real.real	0.167	0.457	0.605	0.615	0.793	1	0.196	0.318699	473
		ex.ex	0.195	0.412	0.509	0.538	0.646	0.966	0.172	0.319703	495
	Retrofit	real.real	0.216	0.459	0.578	0.597	0.742	0.964	0.177	0.296482	473
		ex.ex	0.19	0.415	0.519	0.551	0.676	0.966	0.18	0.326679	495
	Cosine	real.real	0.305	0.779	0.914	0.861	0.972	0.999	0.142	0.164925	473
		ex.ex	0.354	0.736	0.837	0.805	0.906	0.998	0.143	0.17764	495
	Overlap	real.real	0.426	0.736	0.816	0.796	0.878	0.975	0.103	0.129397	473
		ex.ex	0.477	0.799	0.846	0.829	0.882	0.959	0.082	0.0989144	495
